# Supplementary material for: Effects of Gait Biofeedback Training on Spatiotemporal Gait Parameters in Stroke Survivors: A Systematic Review and Meta-Analysis of Randomized Controlled Trials
Source: Brain Sci. 2026 Jul 3;16(7):717. doi: 10.3390/brainsci16070717 (PMC13406220; doi:10.3390/brainsci16070717)
Supplement: Supplementary file 1 [file brainsci-16-00717-s001.zip]

Archive with 1 entries (1 files):
- brainsci-4372127-supplementary.pdf
